# Supplementary material for: Effects of Capsaicin on Glucose Uptake and Consumption in Hepatocytes
Source: Molecules. 2023 Jul 6;28(13):5258. doi: 10.3390/molecules28135258 (PMC10343879; doi:10.3390/molecules28135258)
Supplement: Supplementary file 1 [file molecules-28-05258-s001.zip]

Archive with 1 entries (1 files):
- molecules-2468840-supplementary.pdf
